# Supplementary material for: Antibiotic susceptibility profiles of Mycoplasma synoviae strains originating from Central and Eastern Europe
Source: BMC Vet Res. 2017 Nov 17;13:342. doi: 10.1186/s12917-017-1266-2 (PMC5693497; doi:10.1186/s12917-017-1266-2)
Supplement: Additional file 1: — Background data and initial and final MIC values of the isolated Mycoplasma synoviae strains. (XLS 61 kb) [file 12917_2017_1266_MOESM1_ESM.xls]

## Sheet: Munka1
						enrofloxacin			difloxacin			doxycycline			oxytetracycline			chlortetracycline			tylosin			tilmicosin			tylvalosin			tiamulin			valnemulin			florfenicol			neomycin			spectinomycin			lincomycin			lincomycin-spectinomycin (1:2)
sample ID	host	farm	production type	country	year	MICinitial	MICfinal		MICinitial	MICfinal		MICinitial	MICfinal		MICinitial	MICfinal		MICinitial	MICfinal		MICinitial	MICfinal		MICinitial	MICfinal		MICinitial	MICfinal		MICinitial	MICfinal		MICinitial	MICfinal		MICinitial	MICfinal		MICinitial	MICfinal		MICinitial	MICfinal		MICinitial	MICfinal		MICinitial	MICfinal
MYCAV 31	chicken	1	layer	Hungary	2014	0.625	10		5	10		0.078	0.312		1	4		0.5	8		≤0.25	≤0.25		≤0.25	≤0.25		≤0.25	≤0.25		≤0.039	0.078		≤0.039	≤0.039		2	4		32	64		1	1		1	2		2 (0.666/1.334)	2 (0.666/1.334)
MYCAV 79	turkey	2	broiler	Hungary	2014	0.312	0.625		1.25	1.25		0.078	0.312		0.5	1		≤0.25	2		≤0.25	≤0.25		≤0.25	≤0.25		≤0.25	≤0.25		0.078	0.156		≤0.039	≤0.039		2	8		32	64		1	2		1	8		2 (0.666/1.334)	2 (0.666/1.334)
MYCAV 102	turkey	3	broiler	Hungary	2014	1.25	1.25		1.25	1.25		0.078	0.078		0.5	0.5		0.5	1		≤0.25	≤0.25		≤0.25	≤0.25		≤0.25	≤0.25		0.078	0.078		≤0.039	≤0.039		2	2		32	32		1	1		1	1		1 (0.333/0.667)	2 (0.666/1.334)
MYCAV 119	turkey	4	broiler	Hungary	2014	0.312	0.625		1.25	1.25		0.078	0.078		≤0.25	1		≤0.25	1		≤0.25	≤0.25		≤0.25	0.5		≤0.25	≤0.25		0.078	0.312		≤0.039	≤0.039		2	4		32	32		2	2		1	4		2 (0.666/1.334)	2 (0.666/1.334)
MYCAV 130	turkey	5	broiler	Hungary	2014	10	>10		5	5		0.078	0.156		0.5	1		0.5	2		≤0.25	≤0.25		≤0.25	≤0.25		≤0.25	≤0.25		0.156	0.312		≤0.039	≤0.039		4	8		32	64		2	4		1	4		2 (0.666/1.334)	2 (0.666/1.334)
MYCAV 167	chicken	6	breeder	Hungary	2015	0.625	0.625		0.625	1.25		≤0.039	0.078		≤0.25	0.5		0.5	1		≤0.25	≤0.25		≤0.25	≤0.25		≤0.25	≤0.25		≤0.039	0.078		≤0.039	≤0.039		2	4		8	16		1	1		≤0.25	0.5		0.5 (0.167/0.333)	1 (0.333/0.667)
MYCAV 168	chicken	7	layer	Czech Republic	2015	>10	>10		5	10		0.312	0.625		1	4		2	4		≤0.25	≤0.25		0.5	0.5		≤0.25	≤0.25		0.156	0.312		≤0.039	≤0.039		8	8		8	>64		2	16		1	4		1 (0.333/0.667)	4 (1.332/2.668)
MYCAV 170	chicken	8	breeder	Hungary	2015	2.5	5		2.5	2.5		0.078	0.312		0.5	4		0.5	2		≤0.25	≤0.25		≤0.25	≤0.25		≤0.25	≤0.25		0.156	0.156		≤0.039	≤0.039		8	8		16	16		2	4		0.5	2		0.5 (0.167/0.333)	1 (0.333/0.667)
MYCAV 173	chicken	9	layer	Russia	2015	10	10		2.5	2.5		0.156	0.312		0.5	2		1	2		≤0.25	≤0.25		1	2		≤0.25	≤0.25		≤0.039	0.078		≤0.039	≤0.039		2	4		4	8		1	1		0.5	1		0.5 (0.167/0.333)	0.5 (0.167/0.333)
MYCAV 174	chicken	10	layer	Russia	2015	>10	>10		10	>10		0.312	1.25		1	8		4	16		≤0.25	≤0.25		4	4		≤0.25	≤0.25		0.078	0.156		≤0.039	≤0.039		8	8		32	>64		2	2		1	2		2 (0.666/1.334)	2 (0.666/1.334)
MYCAV 183	chicken	11	broiler	Hungary	2015	1.25	1.25		1.25	2.5		0.078	0.156		≤0.25	1		0.5	1		≤0.25	≤0.25		≤0.25	≤0.25		≤0.25	≤0.25		0.078	0.156		≤0.039	≤0.039		8	8		>64	>64		8	8		0.5	0.5		1 (0.333/0.667)	1 (0.333/0.667)
MYCAV 185	chicken	12	breeder	Hungary	2015	>10	>10		5	10		0.312	0.312		0.5	4		0.5	4		2	8		64	>64		0.5	1		0.156	1.25		≤0.039	≤0.039		8	16		16	32		2	2		>64	>64		2 (0.666/1.334)	4 (1.332/2.668)
MYCAV 186	chicken	13	layer	Hungary	2015	>10	>10		2.5	10		0.156	0.156		0.5	0.5		2	2		≤0.25	≤0.25		≤0.25	≤0.25		≤0.25	≤0.25		0.312	0.312		≤0.039	≤0.039		2	2		64	>64		2	2		0.5	1		0.5 (0.167/0.333)	1 (0.333/0.667)
MYCAV 188	chicken	14	breeder	Hungary	2015	>10	>10		10	>10		0.312	0.312		1	2		4	4		≤0.25	≤0.25		≤0.25	0.5		≤0.25	≤0.25		≤0.039	0.078		≤0.039	≤0.039		2	4		32	64		2	2		0.5	1		1 (0.333/0.667)	2 (0.666/1.334)
MYCAV 189	chicken	15	layer	Ukraine	2015	10	>10		5	10		0.312	0.625		1	4		8	8		≤0.25	0.5		2	4		≤0.25	≤0.25		0.078	0.156		≤0.039	≤0.039		8	16		32	>64		2	8		1	2		1 (0.333/0.667)	1 (0.333/0.667)
MYCAV 190	chicken	16	layer	Ukraine	2015	>10	>10		10	10		0.312	0.625		0.5	4		4	8		≤0.25	≤0.25		2	4		≤0.25	≤0.25		0.078	0.156		≤0.039	≤0.039		8	16		32	64		2	8		1	2		0.5 (0.167/0.333)	0.5 (0.167/0.333)
MYCAV 194	chicken	17	breeder	Slovenia	2002	0.625	0.625		1.25	2.5		≤0.039	0.156		≤0.25	1		≤0.25	≤0.25		≤0.25	≤0.25		≤0.25	≤0.25		≤0.25	≤0.25		0.156	0.156		≤0.039	≤0.039		4	4		32	64		4	4		0.5	0.5		0.5 (0.167/0.333)	0.5 (0.167/0.333)
MYCAV 197	chicken	18	breeder	Slovenia	2002	0.625	0.625		10	10		≤0.039	0.156		≤0.25	1		0.5	1		≤0.25	≤0.25		≤0.25	≤0.25		≤0.25	≤0.25		0.078	0.078		≤0.039	≤0.039		4	4		32	>64		≤0.25	2		0.5	0.5		2 (0.666/1.334)	2 (0.666/1.334)
MYCAV 198	chicken	19	unknown	Slovenia	2008	0.625	1.25		5	5		0.156	0.312		0.5	1		≤0.25	1		≤0.25	≤0.25		≤0.25	≤0.25		≤0.25	≤0.25		0.312	0.312		≤0.039	≤0.039		8	8		16	>64		4	4		0.5	1		1 (0.333/0.667)	2 (0.666/1.334)
MYCAV 217	turkey	20	broiler	Hungary	2015	2.5	10		10	10		0.078	0.078		≤0.25	1		1	2		≤0.25	≤0.25		0.5	1		≤0.25	≤0.25		0.625	0.625		≤0.039	≤0.039		8	8		64	>64		1	4		1	2		1 (0.333/0.667)	4 (1.332/2.668)
MYCAV 236	chicken	21	breeder	Hungary	2015	0.312	0.625		1.25	1.25		0.078	0.078		≤0.25	≤0.25		1	1		≤0.25	≤0.25		≤0.25	≤0.25		≤0.25	≤0.25		0.078	0.156		≤0.039	≤0.039		0.5	1		16	>64		1	2		0.5	0.5		0.5 (0.167/0.333)	0.5 (0.167/0.333)
MYCAV 249	chicken	22	layer	Czech Republic	2016	5	5		10	>10		0.156	0.312		0.5	2		≤0.25	4		≤0.25	≤0.25		≤0.25	≤0.25		≤0.25	≤0.25		0.078	0.156		≤0.039	≤0.039		4	8		>64	>64		4	4		1	1		1 (0.333/0.667)	2 (0.666/1.334)
MYCAV 256	chicken	23	layer	Czech Republic	2016	10	10		5	5		0.156	0.156		0.5	1		1	2		≤0.25	≤0.25		≤0.25	≤0.25		≤0.25	≤0.25		0.156	0.156		≤0.039	≤0.039		4	4		>64	>64		4	4		1	1		2 (0.666/1.334)	2 (0.666/1.334)
MYCAV 257	chicken	24	layer	Hungary	2016	>10	>10		10	>10		0.156	0.312		1	2		2	8		≤0.25	≤0.25		≤0.25	≤0.25		≤0.25	≤0.25		0.156	0.156		≤0.039	≤0.039		4	4		32	>64		2	2		1	1		1 (0.333/0.667)	2 (0.666/1.334)
MYCAV 259	chicken	25	breeder	Serbia	2016	>10	>10		5	>10		0.078	0.625		≤0.25	8		0.5	8		≤0.25	≤0.25		≤0.25	≤0.25		≤0.25	≤0.25		0.312	0.312		≤0.039	≤0.039		2	4		32	>64		2	8		≤0.25	2		0.5 (0.167/0.333)	2 (0.666/1.334)
MYCAV 261	turkey	26	broiler	Hungary	2016	1.25	1.25		1.25	2.5		0.078	0.156		≤0.25	1		0.5	2		≤0.25	≤0.25		≤0.25	≤0.25		≤0.25	≤0.25		≤0.039	0.078		≤0.039	≤0.039		4	8		16	>64		2	2		≤0.25	≤0.25		0.5 (0.167/0.333)	0.5 (0.167/0.333)
MYCAV 262	turkey	27	broiler	Hungary	2016	0.625	1.25		1.25	2.5		0.078	0.156		≤0.25	0.5		≤0.25	2		≤0.25	≤0.25		≤0.25	≤0.25		≤0.25	≤0.25		≤0.039	0.156		≤0.039	≤0.039		8	8		16	>64		1	2		0.5	0.5		1 (0.333/0.667)	1 (0.333/0.667)
MYCAV 263	turkey	28	broiler	Hungary	2016	1.25	1.25		1.25	2.5		0.078	0.078		≤0.25	0.5		0.5	1		≤0.25	≤0.25		≤0.25	≤0.25		≤0.25	≤0.25		≤0.039	0.078		≤0.039	≤0.039		2	4		8	>64		1	4		≤0.25	0.5		0.5 (0.167/0.333)	1 (0.333/0.667)
MYCAV 268	turkey	29	broiler	Hungary	2016	1.25	2.5		2.5	2.5		0.078	0.312		≤0.25	2		0.5	4		≤0.25	≤0.25		≤0.25	0.5		≤0.25	≤0.25		0.156	0.312		≤0.039	≤0.039		8	16		64	>64		2	4		0.5	1		1 (0.333/0.667)	2 (0.666/1.334)
MYCAV 272	chicken	30	layer	Ukraine	2016	0.625	0.625		1.25	1.25		0.078	0.156		≤0.25	≤0.25		≤0.25	2		≤0.25	≤0.25		≤0.25	≤0.25		≤0.25	≤0.25		0.625	0.625		≤0.039	≤0.039		4	4		>64	>64		4	4		2	2		1 (0.333/0.667)	2 (0.666/1.334)
MYCAV 274	turkey	31	broiler	Hungary	2016	2.5	2.5		2.5	2.5		0.078	0.156		≤0.25	≤0.25		≤0.25	2		≤0.25	≤0.25		≤0.25	≤0.25		≤0.25	≤0.25		0.312	0.312		≤0.039	≤0.039		8	8		64	>64		4	4		1	1		2 (0.666/1.334)	2 (0.666/1.334)
MYCAV 277	turkey	32	broiler	Hungary	2016	1.25	1.25		1.25	1.25		0.078	0.156		≤0.25	≤0.25		≤0.25	1		≤0.25	≤0.25		≤0.25	≤0.25		≤0.25	≤0.25		0.078	0.156		≤0.039	≤0.039		4	4		32	>64		2	2		0.5	0.5		1 (0.333/0.667)	1 (0.333/0.667)
MYCAV 278	turkey	33	broiler	Hungary	2016	1.25	1.25		1.25	1.25		0.156	0.156		≤0.25	≤0.25		≤0.25	1		≤0.25	≤0.25		≤0.25	≤0.25		≤0.25	≤0.25		≤0.039	0.078		≤0.039	≤0.039		2	4		16	>64		2	2		0.5	0.5		1 (0.333/0.667)	1 (0.333/0.667)
MYCAV 281	turkey	34	broiler	Hungary	2016	0.312	0.312		0.625	0.625		0.156	1.25		≤0.25	8		≤0.25	16		≤0.25	≤0.25		≤0.25	≤0.25		≤0.25	≤0.25		0.156	0.156		≤0.039	≤0.039		8	8		32	>64		2	2		1	1		1 (0.333/0.667)	1 (0.333/0.667)
MYCAV 282	chicken	35	layer	Hungary	2016	10	10		5	5		0.156	0.156		0.5	≤0.25		≤0.25	≤0.25		≤0.25	≤0.25		≤0.25	≤0.25		≤0.25	≤0.25		≤0.039	0.078		≤0.039	≤0.039		0.5	1		>64	>64		4	4		1	1		2 (0.666/1.334)	2 (0.666/1.334)
MYCAV 284	turkey	36	broiler	Austria	2016	1.25	1.25		2.5	2.5		0.078	0.156		≤0.25	≤0.25		≤0.25	2		≤0.25	≤0.25		≤0.25	≤0.25		≤0.25	≤0.25		0.156	0.156		≤0.039	≤0.039		4	8		32	>64		2	2		0.5	1		1 (0.333/0.667)	1 (0.333/0.667)
MYCAV 285	turkey	37	broiler	Austria	2016	1.25	1.25		2.5	2.5		0.078	0.156		≤0.25	0.5		0.5	1		≤0.25	≤0.25		≤0.25	≤0.25		≤0.25	≤0.25		0.078	0.078		≤0.039	≤0.039		4	8		32	>64		2	4		≤0.25	0.5		0.5 (0.167/0.333)	0.5 (0.167/0.333)
MYCAV 288	turkey	38	broiler	Austria	2016	1.25	1.25		2.5	2.5		0.078	0.078		≤0.25	≤0.25		1	2		≤0.25	≤0.25		≤0.25	≤0.25		≤0.25	≤0.25		0.078	0.156		≤0.039	≤0.039		4	8		>64	>64		1	2		0.5	1		1 (0.333/0.667)	1 (0.333/0.667)
MYCAV 291	turkey	39	broiler	Hungary	2016	0.625	1.25		2.5	2.5		0.156	0.156		0.5	0.5		1	2		≤0.25	≤0.25		≤0.25	≤0.25		≤0.25	≤0.25		0.078	0.078		≤0.039	≤0.039		4	4		32	32		1	1		≤0.25	≤0.25		0.5 (0.167/0.333)	0.5 (0.167/0.333)
MYCAV 300	chicken	14	breeder	Hungary	2016	>10	>10		10	10		0.312	0.312		1	2		2	4		≤0.25	≤0.25		1	1		≤0.25	≤0.25		0.078	0.078		≤0.039	≤0.039		4	8		64	>64		2	2		1	1		1 (0.333/0.667)	1 (0.333/0.667)
MYCAV 306	turkey	4	broiler	Hungary	2016	1.25	1.25		2.5	2.5		0.078	0.156		≤0.25	≤0.25		0.5	1		≤0.25	≤0.25		≤0.25	≤0.25		≤0.25	≤0.25		0.078	0.156		≤0.039	≤0.039		4	4		16	32		1	1		1	1		1 (0.333/0.667)	1 (0.333/0.667)
